# Supplementary material for: The Remapping of Peripersonal Space in a Real but Not in a Virtual Environment
Source: Brain Sci. 2022 Aug 24;12(9):1125. doi: 10.3390/brainsci12091125 (PMC9497134; doi:10.3390/brainsci12091125)
Supplement: Supplementary file 1 [file brainsci-12-01125-s001.zip]

Archive with 1 entries (1 files):
- brainsci-1863736-supplementary.pdf
